# Supplementary material for: Combined Analysis of the Transcriptome and Metabolome Revealed the Mechanism of Petal Coloration in Bauhinia variegata
Source: Front Plant Sci. 2022 Jul 12;13:939299. doi: 10.3389/fpls.2022.939299 (PMC9315375; doi:10.3389/fpls.2022.939299)
Supplement: Supplementary file 1 [file Table_1.XLS]

## Sheet: Table S1
Table S1 Primers for qRT-PCR validation.
Number	Gene ID	Gene name	Primer Sequence (5′→3′)
1	cluster_contig4847	Myb-related	F: CGGAAGCAGCAGACAGCAACT
			R: GCAGGAGCAGCAGCGAAGATAA
2	TRINITY_DN1093_c0_g3_i1	ANR	F: CTATCGGAGACAAGAAGGTT
			R: ACAGTGGTATTGACAGCATA
3	TRINITY_DN1414_c0_g1_i18	SPL	F: GTGCTTGCTCTTATTCTCTAC
			R: GCTCGTGATGATACTGGTT
4	TRINITY_DN1414_c0_g1_i19	SPL	F: GTGCTTGCTCTTATTCTCTAC
			R: GCTCGTGATGATACTGGTT
5	TRINITY_DN1849_c0_g1_i5	MEIS	F: CAGCAGACAGCAACTCAT
			R: AGCAGCAGCGAAGATAAG
6	TRINITY_DN24808_c0_g1_i2	APG	F: ACGAGGTTGGATGGTGTA
			R: CAGACTTCAGATGCTTGGT
7	TRINITY_DN2760_c0_g1_i1	ERF	F: ACGATTCACTCCTGTTCAC
			R: GCATCATCACTCACCTCTT
8	TRINITY_DN4590_c0_g2_i1	MYB	F: CATCTACAGACGGAGCATT
			R: GGAGCACCTATTCATTACTTC
9	TRINITY_DN592_c0_g2_i1	DRE1A	F: CGACGAGGAGTTGTTGTT
			R: TACTTACCACCGCATCTTC
10	TRINITY_DN592_c0_g2_i2	DRE1A	F: CTTCGCTTCCACTTCCATA
			R: TCCACTCCACTGATTCGTA
