# Supplementary material for: Combined Analysis of the Transcriptome and Metabolome Revealed the Mechanism of Petal Coloration in Bauhinia variegata
Source: Front Plant Sci. 2022 Jul 12;13:939299. doi: 10.3389/fpls.2022.939299 (PMC9315375; doi:10.3389/fpls.2022.939299)
Supplement: Supplementary file 2 [file Table_2.XLS]

## Sheet: Table S2
Table S2 The differential metabolites detected at different stages between the red and white flowers.
Compared stages	compound	Replications for Red flowers			Replications for White flowers			Mean value for Red flowers	Mean value for White flowers	FoldChange	log2foldchange	up_down	pvalue	qvalue	Significant
		1	2	3	1	2	3
H1 vs. W1	Cyanidin_3-O-arabinoside	0.00117983	0.00187192	0.00116494	0.0078528	0.00428819	0.00813639	0.00140556	0.00675913	0.20795	-2.26569	down	0.0453148	0.0878918	yes
H2 vs. W2	Cyanidin_3-O-glucoside	1.47438	1.40493	0.955395	3.32449e-05	0.000105118	0.00012285	1.27823	8.70709e-05	14680.4	13.8416	up	0.0158125	0.0251757	yes
	Cyanidin_3-O-galactoside	1.44532	1.3501	0.908333	0.00016617	0.000164081	0.000218778	1.23459	0.00018301	6746.01	12.7198	up	0.0174897	0.0256548	yes
	Peonidin__3-O-glucoside	0.289749	0.322234	0.213628	7.02252e-05	0.000158826	6.08708e-05	0.275204	9.66407e-05	2847.7	11.4756	up	0.0134115	0.0243274	yes
	Petunidin_3-O-galactoside	0.581886	0.487686	0.389059	0.000276734	0.000291162	0.000320008	0.48621	0.000295968	1642.78	10.6819	up	0.0128724	0.0241034	yes
	Malvidin_3-O-glucoside	1.12377	0.841776	0.665366	0.00013254	0.000115839	0.00259727	0.876971	0.000948551	924.538	9.85259	up	0.0224399	0.02743	yes
	Malvidin_3-O-galactoside	3.50268	3.4322	3.49016	0.00501191	0.00738991	0.0043069	3.47501	0.00556958	623.928	9.28524	up	3.79727e-05	0.000557003	yes
	Peonidin_3-O-galactoside	2.00148	2.07751	1.93192	0.00399553	0.00549065	0.00177936	2.00364	0.00375518	533.567	9.05952	up	0.000438209	0.00321394	yes
	Pelargonidin_3-O-galactoside	0.375635	0.501208	0.255244	0.00179666	0.00292036	0.00125973	0.377362	0.00199225	189.415	7.56541	up	0.0339672	0.0352528	yes
	Delphinidin_3-O-glucoside	0.1645	0.158	0.114593	0.0126645	0.0120476	0.00718759	0.145698	0.0106332	13.7021	3.77633	up	0.0123956	0.0238929	yes
	Cyanidin_3-O-(6-O-malonyl-beta-D-glucoside)	0.071915	0.0771024	0.0503976	0.0221841	0.0464004	0.00839058	0.0664717	0.0256583	2.59065	1.37331	up	0.0462435	0.0413466	yes
	Petunidin_3-O-arabinoside	0.000944767	0.000961519	0.000791109	0.000409928	0.000511244	0.000209932	0.000899132	0.000377035	2.38475	1.25384	up	0.0118622	0.0236422	yes
	Peonidin_3_5-O-diglucoside	0.000493842	0.000371042	0.000423176	0.000255181	0.000240254	0.000138364	0.000429353	0.000211266	2.03228	1.0231	up	0.013018	0.0241653	yes
	Petunidin_3-O-glucoside	0.000605113	0.000740235	0.000733382	0.00170888	0.00152302	0.00114246	0.00069291	0.00145812	0.475207	-1.07337	down	0.0370221	0.0369453	yes
	Petunidin_3_5-diglucoside	6.48586e-05	4.78655e-05	5.74186e-05	0.000835398	0.000799542	0.00052357	5.67142e-05	0.000719503	0.0788241	-3.66522	down	0.0211643	0.0270317	yes
H3 vs. W3	Delphinidin_3_5-O-diglucoside(Delphin)	0.000142947	0.000178978	0.000169939	0.00177578	0.00131459	0.00154402	0.000163955	0.0015448	0.106134	-3.23605	down	0.00882424	0.00191701	yes
	Delphinidin_3-O-galactoside	0.901493	0.670291	0.607478	0.0268231	0.0251502	0.0293329	0.726421	0.0271021	26.8032	4.74433	up	0.0159368	0.00295144	yes
	Cyanidin_3_5-O-diglucoside	0.00093464	0.00105032	0.00140661	0.0456904	0.0510232	0.0599341	0.00113052	0.0522159	0.0216509	-5.52943	down	0.00650048	0.0016722	yes
	Petunidin_3-O-(6-O-malonyl-beta-D-glucoside)	0.00547958	0.00539568	0.00576377	0.00270278	0.00267181	0.00231424	0.00554634	0.00256294	2.16405	1.11374	up	6.34e-05	8.67e-05	yes
	Pelargonidin_3-O-rutinoside	0.00535	0.00262	0.00536	3.09e-05	2.98e-05	2.98e-05	0.00444297	3.02e-05	147.339	7.203	up	0.0401108	0.00565695	yes
	Peonidin_3-O-arabinoside	0.0866085	0.0926075	0.0700918	0.000261689	0.000217666	0.000202898	0.0831026	0.000227418	365.418	8.51341	up	0.00653343	0.00167517	yes
	Peonidin_3-O-rutinoside	0.247	0.202	0.18	8.24e-05	7.16e-05	6.7e-05	0.2096	7.37e-05	2844.24	11.4738	up	0.00891654	0.00192522	yes
	Peonidin_3-O-(6-O-malonyl-beta-D-glucoside)	0.0358	0.0321	0.0303	5.67e-05	5.24e-05	5.26e-05	0.0327552	5.39e-05	607.561	9.24688	up	0.00246683	0.00106192	yes
	Malvidin_3_5-diglucoside	0.0010515	0.000923757	0.000847381	0.000202928	0.000195906	0.000216033	0.000940879	0.000204956	4.59065	2.1987	up	0.0060848	0.00163299	yes
	Malvidin_3-O-arabinoside	0.323	0.267	0.242	0.000137	6.35e-05	9.14e-05	0.27705	9.74e-05	2843.79	11.4736	up	0.00746687	0.00178352	yes
	Malvidin_3-O-rutinoside	0.0419783	0.0292981	0.0270997	0.00052829	0.000517253	0.00059183	0.032792	0.000545791	60.0817	5.90885	up	0.020054	0.0034279	yes
	Procyanidin_C1	0.00238754	0.00333929	0.00229118	0.00678538	0.00637355	0.00700591	0.00267267	0.00672162	0.397623	-1.33053	down	0.00150528	0.000771905	yes
	Cyanidin_3-O-glucoside	1.44882	1.36377	1.37109	0.000251848	0.000239951	0.000167817	1.39456	0.000219872	6342.59	12.6309	up	0.000380652	0.000273632	yes
	Cyanidin_3-O-galactoside	1.36	1.37	1.33	5.6e-05	0.000139	0.126	1.35265	0.0421342	32.1033	5.00465	up	0.000415005	0.000283752	yes
	Peonidin__3-O-glucoside	0.311	0.345	0.276	0.000126	9.98e-05	0.000106	0.310968	0.000110632	2810.82	11.4568	up	0.00408835	0.001385	yes
	Petunidin_3-O-galactoside	0.627071	0.419489	0.484431	0.000398196	0.000193125	0.000306526	0.51033	0.000299282	1705.18	10.7357	up	0.0141428	0.00271802	yes
	Malvidin_3-O-glucoside	0.859289	0.716181	0.662261	0.00302246	0.00325189	0.000112964	0.74591	0.0021291	350.34	8.45261	up	0.00617714	0.00164199	yes
	Malvidin_3-O-galactoside	3.55607	3.47141	3.32901	0.0127655	0.00498972	0.00531108	3.45216	0.00768878	448.987	8.81053	up	0.000363158	0.000268068	yes
	Peonidin_3-O-galactoside	2.04918	2.09665	2.06973	0.00554764	0.00350126	0.00380921	2.07185	0.00428604	483.396	8.91706	up	4.27e-05	8.67e-05	yes
	Pelargonidin_3-O-galactoside	0.420881	0.277022	0.447059	0.0023101	0.00204424	0.00210724	0.381654	0.00215386	177.196	7.4692	up	0.0188533	0.0032967	yes
	Delphinidin_3-O-glucoside	0.145837	0.159819	0.142842	0.00959074	0.00852496	0.00871344	0.149499	0.00894305	16.7168	4.06323	up	0.00133162	0.000711172	yes
	Cyanidin_3-O-(6-O-malonyl-beta-D-glucoside)	0.0737892	0.0651024	0.0929567	0.027783	0.0299093	0.0344146	0.0772828	0.0307023	2.51717	1.3318	up	0.0246829	0.00396158	yes
	Peonidin_3_5-O-diglucoside	0.000375109	0.000502226	0.000474655	0.000135889	0.000139966	0.000164558	0.000450663	0.000146804	3.06983	1.61816	up	0.0123403	0.00246505	yes
	Petunidin_3-O-glucoside	0.000559536	0.000727706	0.000332507	0.00203431	0.00198836	0.00194296	0.000539916	0.00198854	0.271513	-1.88091	down	0.00441715	0.00143442	yes
	Petunidin_3_5-diglucoside	5.48e-05	6.03e-05	6.7e-05	0.000825	0.00052	0.000947	6.07e-05	0.000763891	0.0794626	-3.65358	down	0.0309529	0.00468812	yes
