# Supplementary material for: Combined Analysis of the Transcriptome and Metabolome Revealed the Mechanism of Petal Coloration in Bauhinia variegata
Source: Front Plant Sci. 2022 Jul 12;13:939299. doi: 10.3389/fpls.2022.939299 (PMC9315375; doi:10.3389/fpls.2022.939299)
Supplement: Supplementary file 3 [file Table_3.XLS]

## Sheet: Table S3
Table S3 GO annotation of the 185 common DEGs in W2 vs. H2 and W3 vs. H3.
GO term	Ontology	Description	Number in input list	Number in BG/Ref	p-value	FDR
GO:0046914	F	transition metal ion binding	10	1912	9.8e-05	0.011
GO:0005488	F	binding	26	12081	0.00031	0.013
GO:0005515	F	protein binding	13	3669	0.00036	0.013
GO:0035639	F	purine ribonucleoside triphosphate binding	9	2515	0.0035	0.029
GO:0043169	F	cation binding	11	3678	0.0047	0.029
GO:0001882	F	nucleoside binding	9	2618	0.0046	0.029
GO:0032549	F	ribonucleoside binding	9	2617	0.0046	0.029
GO:0017076	F	purine nucleotide binding	9	2633	0.0048	0.029
GO:0046872	F	metal ion binding	11	3673	0.0046	0.029
GO:0005524	F	ATP binding	9	2248	0.0016	0.029
GO:0001883	F	purine nucleoside binding	9	2612	0.0045	0.029
GO:0003824	F	catalytic activity	20	9101	0.0031	0.029
GO:0043167	F	ion binding	12	3821	0.0019	0.029
GO:0032559	F	adenyl ribonucleotide binding	9	2364	0.0023	0.029
GO:0030554	F	adenyl nucleotide binding	9	2366	0.0023	0.029
GO:0032555	F	purine ribonucleotide binding	9	2631	0.0047	0.029
GO:0032550	F	purine ribonucleoside binding	9	2612	0.0045	0.029
GO:0008270	F	zinc ion binding	7	1297	0.0011	0.029
GO:0032553	F	ribonucleotide binding	9	2664	0.0051	0.03
GO:0097367	F	carbohydrate derivative binding	9	2696	0.0056	0.031
GO:0000166	F	nucleotide binding	10	3370	0.0077	0.038
GO:1901265	F	nucleoside phosphate binding	10	3370	0.0077	0.038
GO:0036094	F	small molecule binding	10	3434	0.0088	0.042
