# Supplementary material for: Combined Analysis of the Transcriptome and Metabolome Revealed the Mechanism of Petal Coloration in Bauhinia variegata
Source: Front Plant Sci. 2022 Jul 12;13:939299. doi: 10.3389/fpls.2022.939299 (PMC9315375; doi:10.3389/fpls.2022.939299)
Supplement: Supplementary file 4 [file Table_4.XLS]

## Sheet: Table S4
Table S4 KEGG annotation of the 185 common DEGs in W2 vs. H2 and W3 vs. H3.
#Term	Database	ID	Input number	Background number	P-Value	Corrected P-Value	Input	Hyperlink
Cutin, suberine and wax biosynthesis	KEGG PATHWAY	ath00073	3	42	0.00014688	0.00499391	Q9CAB7|O80823|Q93ZR6	http://www.genome.jp/kegg-bin/show_pathway?ath00073/ath:AT1G70670%09red/ath:AT5G37300%09red/ath:AT2G45970%09red
SNARE interactions in vesicular transport	KEGG PATHWAY	ath04130	2	77	0.0138497	0.196918	Q9SF29|Q94KK7	http://www.genome.jp/kegg-bin/show_pathway?ath04130/ath:AT1G79590%09red/ath:AT3G09740%09red
Fatty acid metabolism	KEGG PATHWAY	ath01212	2	95	0.0203907	0.196918	Q9M2U2|Q9SJE2	http://www.genome.jp/kegg-bin/show_pathway?ath01212/ath:AT1G08510%09red/ath:AT3G55360%09red
Spliceosome	KEGG PATHWAY	ath03040	3	282	0.0268522	0.196918	Q8H0U8|Q9SEU4|B6EUA9	http://www.genome.jp/kegg-bin/show_pathway?ath03040/ath:AT1G55310%09red/ath:AT1G20920%09red/ath:AT1G44910%09red
Biosynthesis of secondary metabolites	KEGG PATHWAY	ath01110	8	1664	0.0349857	0.196918	Q42521|Q9S9N9|Q9M2U2|Q9SQT8|Q9C942|Q9LRZ5|Q9C6T1|Q84WV0	http://www.genome.jp/kegg-bin/show_pathway?ath01110/ath:AT3G16785%09red/ath:AT1G52760%09red/ath:AT5G17330%09red/ath:AT3G55360%09red/ath:AT1G31910%09red/ath:AT3G06350%09red/ath:AT1G15950%09red/ath:AT1G36370%09red
Metabolic pathways	KEGG PATHWAY	ath01100	13	3392	0.0414894	0.196918	Q42521|Q9S9N9|F4JLK2|Q9M2U2|Q9SQT8|O80823|Q9C942|Q9LRZ5|Q9SJE2|Q945M1|Q9C6T1|Q84WV0|Q94AX4	http://www.genome.jp/kegg-bin/show_pathway?ath01100/ath:AT4G10120%09red/ath:AT4G34700%09red/ath:AT3G16785%09red/ath:AT1G52760%09red/ath:AT1G31910%09red/ath:AT5G17330%09red/ath:AT3G55360%09red/ath:AT1G08510%09red/ath:AT3G06350%09red/ath:AT5G06580%09red/ath:AT1G15950%09red/ath:AT1G36370%09red/ath:AT2G45970%09red
Sulfur relay system	KEGG PATHWAY	ath04122	1	19	0.0441762	0.196918	Q9ZNW0	http://www.genome.jp/kegg-bin/show_pathway?ath04122/ath:AT5G55130%09red
Taurine and hypotaurine metabolism	KEGG PATHWAY	ath00430	1	20	0.0463337	0.196918	Q42521	http://www.genome.jp/kegg-bin/show_pathway?ath00430/ath:AT5G17330%09red
Butanoate metabolism	KEGG PATHWAY	ath00650	1	28	0.0634209	0.227249	Q42521	http://www.genome.jp/kegg-bin/show_pathway?ath00650/ath:AT5G17330%09red
One carbon pool by folate	KEGG PATHWAY	ath00670	1	31	0.0697502	0.227249	Q84WV0	http://www.genome.jp/kegg-bin/show_pathway?ath00670/ath:AT1G36370%09red
Biosynthesis of unsaturated fatty acids	KEGG PATHWAY	ath01040	1	34	0.0760373	0.227249	Q9M2U2	http://www.genome.jp/kegg-bin/show_pathway?ath01040/ath:AT3G55360%09red
Ether lipid metabolism	KEGG PATHWAY	ath00565	1	36	0.0802054	0.227249	Q9LRZ5	http://www.genome.jp/kegg-bin/show_pathway?ath00565/ath:AT3G16785%09red
Endocytosis	KEGG PATHWAY	ath04144	2	234	0.0995632	0.251595	Q9LRZ5|Q1ECJ7	http://www.genome.jp/kegg-bin/show_pathway?ath04144/ath:AT1G60430%09red/ath:AT3G16785%09red
Phenylpropanoid biosynthesis	KEGG PATHWAY	ath00940	2	241	0.104533	0.251595	Q9S9N9|Q9C942	http://www.genome.jp/kegg-bin/show_pathway?ath00940/ath:AT1G15950%09red/ath:AT1G52760%09red
Fatty acid elongation	KEGG PATHWAY	ath00062	1	53	0.114892	0.251595	Q9M2U2	http://www.genome.jp/kegg-bin/show_pathway?ath00062/ath:AT3G55360%09red
Fatty acid biosynthesis	KEGG PATHWAY	ath00061	1	55	0.118886	0.251595	Q9SJE2	http://www.genome.jp/kegg-bin/show_pathway?ath00061/ath:AT1G08510%09red
RNA transport	KEGG PATHWAY	ath03013	2	270	0.125797	0.251595	Q93ZT6|Q94JV4	http://www.genome.jp/kegg-bin/show_pathway?ath03013/ath:AT1G54290%09red/ath:AT5G57870%09red
beta-Alanine metabolism	KEGG PATHWAY	ath00410	1	69	0.146355	0.276449	Q42521	http://www.genome.jp/kegg-bin/show_pathway?ath00410/ath:AT5G17330%09red
Phenylalanine, tyrosine and tryptophan biosynthesis	KEGG PATHWAY	ath00400	1	82	0.171103	0.287422	Q9SQT8	http://www.genome.jp/kegg-bin/show_pathway?ath00400/ath:AT3G06350%09red
Alanine, aspartate and glutamate metabolism	KEGG PATHWAY	ath00250	1	82	0.171103	0.287422	Q42521	http://www.genome.jp/kegg-bin/show_pathway?ath00250/ath:AT5G17330%09red
Terpenoid backbone biosynthesis	KEGG PATHWAY	ath00900	1	88	0.182285	0.287422	Q9C6T1	http://www.genome.jp/kegg-bin/show_pathway?ath00900/ath:AT1G31910%09red
Cyanoamino acid metabolism	KEGG PATHWAY	ath00460	1	90	0.185979	0.287422	Q84WV0	http://www.genome.jp/kegg-bin/show_pathway?ath00460/ath:AT1G36370%09red
Proteasome	KEGG PATHWAY	ath03050	1	106	0.214943	0.306903	O48726	http://www.genome.jp/kegg-bin/show_pathway?ath03050/ath:AT2G26590%09red
Glycine, serine and threonine metabolism	KEGG PATHWAY	ath00260	1	109	0.220259	0.306903	Q84WV0	http://www.genome.jp/kegg-bin/show_pathway?ath00260/ath:AT1G36370%09red
Biosynthesis of amino acids	KEGG PATHWAY	ath01230	2	395	0.225664	0.306903	Q9SQT8|Q84WV0	http://www.genome.jp/kegg-bin/show_pathway?ath01230/ath:AT3G06350%09red/ath:AT1G36370%09red
Glyoxylate and dicarboxylate metabolism	KEGG PATHWAY	ath00630	1	134	0.2632	0.333684	Q84WV0	http://www.genome.jp/kegg-bin/show_pathway?ath00630/ath:AT1G36370%09red
Pyruvate metabolism	KEGG PATHWAY	ath00620	1	140	0.273153	0.333684	Q94AX4	http://www.genome.jp/kegg-bin/show_pathway?ath00620/ath:AT5G06580%09red
Glycerophospholipid metabolism	KEGG PATHWAY	ath00564	1	141	0.274798	0.333684	Q9LRZ5	http://www.genome.jp/kegg-bin/show_pathway?ath00564/ath:AT3G16785%09red
Phagosome	KEGG PATHWAY	ath04145	1	169	0.319416	0.374487	O04153	http://www.genome.jp/kegg-bin/show_pathway?ath04145/ath:AT1G08450%09red
Starch and sucrose metabolism	KEGG PATHWAY	ath00500	1	227	0.403386	0.45717	F4JLK2	http://www.genome.jp/kegg-bin/show_pathway?ath00500/ath:AT4G10120%09red
Plant-pathogen interaction	KEGG PATHWAY	ath04626	1	268	0.456481	0.500657	Q9ZV15	http://www.genome.jp/kegg-bin/show_pathway?ath04626/ath:AT2G38910%09red
Oxidative phosphorylation	KEGG PATHWAY	ath00190	1	290	0.483017	0.513206	Q945M1	http://www.genome.jp/kegg-bin/show_pathway?ath00190/ath:AT4G34700%09red
Protein processing in endoplasmic reticulum	KEGG PATHWAY	ath04141	1	326	0.523704	0.539574	O04153	http://www.genome.jp/kegg-bin/show_pathway?ath04141/ath:AT1G08450%09red
Carbon metabolism	KEGG PATHWAY	ath01200	1	441	0.633623	0.633623	Q84WV0	http://www.genome.jp/kegg-bin/show_pathway?ath01200/ath:AT1G36370%09red
