# Supplementary material for: Combined Analysis of the Transcriptome and Metabolome Revealed the Mechanism of Petal Coloration in Bauhinia variegata
Source: Front Plant Sci. 2022 Jul 12;13:939299. doi: 10.3389/fpls.2022.939299 (PMC9315375; doi:10.3389/fpls.2022.939299)
Supplement: Supplementary file 5 [file Table_5.XLS]

## Sheet: Table S5
Table S5 Correlation analysis between transcription factor expression levels and anthocyanins content.
Gene ID	Transcription Factors	Anthocyanins	Cyanidin_3.5.O.diglucoside	Cyanidin_3.O..6.O.malonyl.beta.D.glucoside.	Cyanidin_3.O.arabinoside	Cyanidin_3.O.galactoside	Cyanidin_3.O.glucoside	Cyanidin_3.O.rutinoside	Delphinidin_3.5.O.diglucoside.Delphin.	Delphinidin_3.O..6_.O.malonyl..beta.D.glucoside	Delphinidin_3.O.arabinoside	Delphinidin_3.O.galactoside	Delphinidin_3.O.glucoside	Delphinidin_3.O.rutinoside	Dihydromyricetin	Malvidin_3.5.diglucoside	Malvidin_3.O..6.O.malonyl.beta.D.glucoside.	Malvidin_3.O.arabinoside	Malvidin_3.O.galactoside	Malvidin_3.O.glucoside	Malvidin_3.O.rutinoside	Pelargonidin_3.O.galactoside	Pelargonidin_3.O.rutinoside	Pelnidin_3.5.O.diglucoside	Peonidin_3_5.O.diglucoside	Peonidin_3.O..6.O.malonyl.beta.D.glucoside.	Peonidin_3.O.arabinoside	Peonidin_3.O.galactoside	Peonidin_3.O.glucoside	Peonidin_3.O.rutinoside	Petunidin_3.5.diglucoside	Petunidin_3.O..6.O.malonyl.beta.D.glucoside.	Petunidin_3.O.arabinoside	Petunidin_3.O.galactoside	Petunidin_3.O.glucoside	Petunidin_3.O.rutinoside	Procyanidin_A1	Procyanidin_C1	Quercetin_3.O.glucoside
TRINITY_DN1414_c0_g1_i19	SPL12	0.950082	-0.72	0.82	0.63	0.96	0.96	0.43	-0.74	0.77	0.61	0.95	0.95	0.51	0.73	0.91	0.63	0.9	0.95	0.92	0.85	0.95	0.89	0.38	0.81	0.93	0.92	0.96	0.96	0.86	-0.78	0.82	0.75	0.95	-0.84	0.19	0.18	-0.9	0.12
TRINITY_DN10500_c0_g1_i15	CHR28	0.923155	-0.55	0.86	0.7	0.94	0.94	0.47	-0.58	0.86	0.74	0.97	0.92	0.68	0.77	0.85	0.65	0.84	0.92	0.88	0.77	0.92	0.83	0.48	0.75	0.88	0.86	0.93	0.94	0.79	-0.63	0.87	0.75	0.93	-0.91	0.38	0.03	-0.9	0.24
TRINITY_DN4590_c0_g2_i1	MYB44	0.907485	-0.67	0.79	0.59	0.92	0.92	0.41	-0.7	0.76	0.59	0.94	0.91	0.58	0.69	0.85	0.56	0.84	0.91	0.87	0.77	0.9	0.82	0.44	0.79	0.87	0.86	0.92	0.92	0.79	-0.74	0.79	0.7	0.91	-0.86	0.3	0.13	-0.83	0.05
TRINITY_DN2760_c0_g1_i1	ERF78	0.903054	-0.58	0.76	0.52	0.9	0.9	0.38	-0.64	0.64	0.54	0.85	0.9	0.38	0.74	0.91	0.62	0.9	0.91	0.9	0.88	0.9	0.9	0.23	0.84	0.9	0.9	0.92	0.89	0.89	-0.7	0.76	0.73	0.89	-0.91	0.26	0.31	-0.88	0.02
cluster_contig5226	TCP4	0.86023	-0.85	0.65	0.47	0.86	0.86	0.3	-0.86	0.54	0.39	0.81	0.85	0.2	0.59	0.88	0.53	0.86	0.87	0.86	0.84	0.85	0.85	0.17	0.8	0.86	0.86	0.88	0.85	0.84	-0.87	0.65	0.66	0.85	-0.65	-0.12	0.38	-0.82	-0.02
TRINITY_DN592_c0_g2_i1	DRE1A	0.85902	-0.71	0.66	0.41	0.84	0.85	0.41	-0.74	0.44	0.3	0.75	0.85	0.12	0.67	0.92	0.59	0.91	0.87	0.89	0.94	0.86	0.92	0.19	0.73	0.89	0.91	0.87	0.83	0.93	-0.77	0.65	0.73	0.85	-0.74	0.08	0.39	-0.74	-0.14
TRINITY_DN1414_c0_g1_i18	SPL12	0.851029	-0.75	0.72	0.56	0.87	0.88	0.32	-0.75	0.75	0.56	0.91	0.85	0.55	0.59	0.78	0.47	0.76	0.85	0.8	0.68	0.85	0.74	0.4	0.77	0.8	0.78	0.87	0.87	0.69	-0.79	0.73	0.61	0.85	-0.73	0.14	0.14	-0.8	0.07
TRINITY_DN23949_c0_g1_i4	NAC35	0.784692	-0.46	0.71	0.5	0.79	0.8	0.35	-0.52	0.71	0.57	0.83	0.79	0.61	0.63	0.71	0.46	0.71	0.78	0.74	0.64	0.78	0.69	0.41	0.72	0.75	0.73	0.8	0.8	0.65	-0.58	0.71	0.59	0.79	-0.86	0.44	0.09	-0.72	0.02
cluster_contig4934	TCP4	0.783849	-0.81	0.57	0.41	0.78	0.78	0.34	-0.8	0.39	0.26	0.68	0.77	0.04	0.55	0.84	0.54	0.83	0.79	0.81	0.84	0.78	0.83	0.14	0.65	0.81	0.82	0.79	0.76	0.84	-0.8	0.57	0.65	0.77	-0.52	-0.18	0.37	-0.7	-0.05
TRINITY_DN592_c0_g2_i2	DRE1A	0.765178	-0.78	0.51	0.23	0.75	0.76	0.2	-0.82	0.3	0.16	0.65	0.76	-0.03	0.51	0.83	0.42	0.82	0.78	0.8	0.85	0.76	0.83	-0.01	0.82	0.8	0.81	0.78	0.73	0.84	-0.84	0.5	0.57	0.75	-0.65	-0.11	0.58	-0.69	-0.3
TRINITY_DN8671_c0_g2_i8	TFB2	0.74622	-0.7	0.55	0.35	0.72	0.73	0.48	-0.69	0.29	0.15	0.61	0.74	0	0.58	0.83	0.55	0.83	0.76	0.8	0.88	0.75	0.84	0.26	0.49	0.8	0.82	0.75	0.71	0.87	-0.69	0.54	0.71	0.74	-0.53	0.01	0.28	-0.53	-0.16
TRINITY_DN3286_c0_g1_i12	PHL9	0.745741	-0.74	0.51	0.26	0.74	0.75	0.04	-0.8	0.38	0.28	0.66	0.73	0.03	0.47	0.78	0.38	0.76	0.75	0.75	0.76	0.74	0.76	-0.15	0.96	0.75	0.76	0.77	0.72	0.76	-0.84	0.5	0.48	0.73	-0.67	-0.19	0.64	-0.82	-0.18
TRINITY_DN784_c0_g2_i7	GATA8	0.732702	-0.48	0.58	0.31	0.72	0.74	0.25	-0.55	0.47	0.36	0.69	0.73	0.29	0.57	0.73	0.42	0.73	0.74	0.73	0.71	0.73	0.73	0.15	0.78	0.73	0.73	0.75	0.72	0.72	-0.62	0.58	0.55	0.73	-0.83	0.29	0.35	-0.68	-0.18
TRINITY_DN3021_c0_g1_i8	NFYBA	0.708074	-0.77	0.47	0.24	0.72	0.72	-0.06	-0.83	0.41	0.3	0.67	0.7	0.09	0.39	0.71	0.29	0.68	0.71	0.69	0.65	0.7	0.67	-0.16	0.99	0.69	0.69	0.74	0.7	0.66	-0.87	0.47	0.39	0.69	-0.64	-0.23	0.64	-0.81	-0.18
TRINITY_DN12725_c0_g1_i1	VIP1	0.706382	-0.43	0.58	0.32	0.7	0.71	0.22	-0.51	0.5	0.4	0.69	0.71	0.36	0.55	0.69	0.39	0.68	0.71	0.69	0.65	0.7	0.68	0.17	0.77	0.7	0.69	0.72	0.7	0.66	-0.58	0.58	0.52	0.7	-0.83	0.33	0.31	-0.67	-0.15
TRINITY_DN7425_c0_g1_i12	CPRF1	0.697487	-0.39	0.61	0.53	0.69	0.68	0.35	-0.41	0.44	0.47	0.57	0.69	0.07	0.65	0.77	0.7	0.76	0.7	0.74	0.8	0.69	0.77	0	0.56	0.73	0.75	0.7	0.66	0.8	-0.44	0.59	0.66	0.68	-0.59	-0.04	0.27	-0.79	0.31
TRINITY_DN2440_c4_g1_i12	BIM2	0.676465	-0.05	0.71	0.54	0.67	0.67	0.52	-0.12	0.64	0.61	0.67	0.69	0.6	0.72	0.64	0.6	0.66	0.67	0.67	0.63	0.68	0.65	0.45	0.46	0.67	0.67	0.67	0.68	0.64	-0.2	0.7	0.66	0.68	-0.88	0.71	-0.1	-0.61	0.2
TRINITY_DN7877_c0_g1_i1	GBF4	0.666554	-0.64	0.54	0.37	0.7	0.7	0.04	-0.68	0.63	0.48	0.76	0.66	0.49	0.39	0.57	0.24	0.54	0.66	0.59	0.45	0.66	0.52	0.18	0.83	0.6	0.57	0.7	0.7	0.47	-0.72	0.55	0.35	0.67	-0.65	0.05	0.27	-0.73	-0.02
TRINITY_DN17517_c0_g1_i2	WRK51	0.632274	-0.3	0.65	0.54	0.65	0.66	0.39	-0.32	0.76	0.61	0.76	0.64	0.8	0.53	0.51	0.37	0.5	0.62	0.56	0.39	0.63	0.48	0.61	0.46	0.57	0.53	0.64	0.68	0.42	-0.37	0.67	0.49	0.65	-0.71	0.56	-0.22	-0.54	0.17
TRINITY_DN10683_c0_g1_i8	IAA1	0.629972	-0.9	0.36	0.14	0.62	0.63	0.24	-0.88	0.17	-0.05	0.54	0.62	-0.1	0.33	0.69	0.26	0.68	0.64	0.66	0.69	0.63	0.68	0.15	0.55	0.66	0.67	0.64	0.61	0.69	-0.86	0.36	0.48	0.62	-0.34	-0.23	0.42	-0.41	-0.41
TRINITY_DN632_c0_g1_i8	WRK53	0.612067	-0.58	0.54	0.4	0.64	0.65	0.26	-0.57	0.65	0.43	0.74	0.62	0.63	0.38	0.49	0.23	0.48	0.61	0.54	0.37	0.61	0.45	0.52	0.52	0.54	0.51	0.63	0.66	0.39	-0.6	0.56	0.4	0.63	-0.55	0.27	-0.06	-0.49	-0.03
TRINITY_DN366_c0_g1_i6	BLH6	0.610797	-0.84	0.36	0.14	0.63	0.63	-0.18	-0.88	0.35	0.21	0.61	0.6	0.05	0.24	0.59	0.14	0.56	0.62	0.57	0.52	0.6	0.55	-0.19	0.96	0.58	0.57	0.65	0.61	0.53	-0.91	0.36	0.25	0.6	-0.49	-0.36	0.65	-0.72	-0.26
TRINITY_DN524_c0_g1_i1	WRK17	0.610013	-0.18	0.61	0.44	0.62	0.63	0.33	-0.24	0.65	0.56	0.68	0.62	0.66	0.55	0.52	0.39	0.53	0.61	0.56	0.45	0.61	0.51	0.42	0.54	0.57	0.55	0.62	0.63	0.47	-0.31	0.62	0.48	0.62	-0.8	0.6	-0.06	-0.56	0.08
TRINITY_DN4262_c0_g1_i2	ERF78	0.606103	-0.87	0.3	0	0.6	0.62	-0.12	-0.92	0.19	0.01	0.55	0.6	-0.09	0.23	0.63	0.1	0.6	0.62	0.6	0.6	0.6	0.6	-0.18	0.93	0.61	0.61	0.64	0.59	0.6	-0.95	0.3	0.29	0.59	-0.5	-0.3	0.74	-0.59	-0.51
TRINITY_DN2661_c0_g1_i13	NRG2	0.585733	-0.78	0.34	0.14	0.56	0.57	0.33	-0.75	0.1	-0.09	0.46	0.58	-0.16	0.36	0.67	0.32	0.67	0.6	0.64	0.71	0.59	0.68	0.17	0.41	0.64	0.65	0.59	0.56	0.71	-0.73	0.34	0.52	0.58	-0.31	-0.16	0.35	-0.33	-0.37
TRINITY_DN49069_c0_g1_i3	AGL42	0.567959	-0.92	0.25	0.01	0.56	0.57	-0.06	-0.94	0.08	-0.09	0.46	0.55	-0.27	0.21	0.64	0.15	0.61	0.58	0.59	0.64	0.56	0.62	-0.21	0.78	0.59	0.61	0.6	0.54	0.64	-0.93	0.24	0.32	0.55	-0.33	-0.48	0.72	-0.52	-0.46
TRINITY_DN5472_c0_g1_i2	C3H44	0.546613	-0.75	0.39	0.32	0.58	0.57	-0.04	-0.73	0.47	0.34	0.6	0.54	0.24	0.24	0.49	0.2	0.45	0.55	0.49	0.38	0.54	0.44	0.04	0.68	0.5	0.48	0.58	0.56	0.4	-0.74	0.4	0.27	0.54	-0.33	-0.33	0.3	-0.64	0.05
TRINITY_DN2404_c0_g1_i2	TCP7	0.538899	-0.75	0.3	0.09	0.56	0.56	-0.27	-0.81	0.31	0.2	0.54	0.53	0.04	0.19	0.51	0.08	0.48	0.54	0.5	0.43	0.52	0.47	-0.28	0.97	0.5	0.5	0.58	0.54	0.45	-0.84	0.3	0.17	0.52	-0.48	-0.36	0.68	-0.7	-0.25
TRINITY_DN9399_c0_g1_i8	SM3L2	0.477613	-0.14	0.5	0.56	0.46	0.44	0.6	-0.1	0.31	0.35	0.35	0.47	0.07	0.58	0.57	0.71	0.57	0.48	0.54	0.63	0.48	0.59	0.29	-0.02	0.53	0.55	0.45	0.44	0.62	-0.08	0.49	0.65	0.47	-0.28	0.09	-0.17	-0.41	0.46
TRINITY_DN2873_c0_g1_i3	ARFF	0.425457	-0.94	0.14	-0.05	0.45	0.46	-0.24	-0.94	0.16	-0.06	0.45	0.42	-0.05	-0.01	0.39	-0.11	0.36	0.43	0.38	0.31	0.42	0.34	-0.12	0.75	0.39	0.38	0.47	0.44	0.32	-0.93	0.16	0.07	0.42	-0.2	-0.49	0.58	-0.41	-0.46
cluster_contig4625	WRK24	0.418068	-0.19	0.43	0.29	0.44	0.45	0.22	-0.22	0.54	0.4	0.55	0.43	0.65	0.32	0.3	0.14	0.3	0.41	0.35	0.2	0.42	0.27	0.47	0.37	0.36	0.33	0.43	0.46	0.22	-0.28	0.44	0.27	0.43	-0.56	0.52	-0.15	-0.32	-0.03
TRINITY_DN950_c1_g1_i3	ARFF	0.414507	-0.81	0.1	-0.12	0.39	0.4	-0.02	-0.81	-0.14	-0.29	0.26	0.4	-0.46	0.12	0.52	0.1	0.51	0.43	0.47	0.58	0.41	0.53	-0.23	0.54	0.47	0.49	0.43	0.37	0.57	-0.79	0.1	0.26	0.4	-0.15	-0.49	0.68	-0.29	-0.54
TRINITY_DN14311_c0_g1_i1	ARFF	0.388546	-0.97	0.05	-0.2	0.39	0.41	-0.27	-0.98	-0.04	-0.26	0.34	0.38	-0.3	-0.04	0.42	-0.14	0.39	0.4	0.38	0.38	0.38	0.39	-0.25	0.74	0.39	0.39	0.43	0.38	0.39	-0.96	0.05	0.07	0.38	-0.14	-0.58	0.75	-0.32	-0.65
TRINITY_DN950_c1_g1_i1	ARFF	0.387713	-0.98	0.06	-0.16	0.4	0.41	-0.26	-0.98	0.01	-0.21	0.36	0.38	-0.24	-0.05	0.4	-0.14	0.37	0.4	0.37	0.35	0.38	0.36	-0.22	0.72	0.38	0.38	0.43	0.39	0.36	-0.96	0.07	0.06	0.38	-0.13	-0.59	0.69	-0.33	-0.59
TRINITY_DN8788_c0_g1_i2	ARFF	0.385043	-0.85	0.07	-0.15	0.37	0.38	0.01	-0.83	-0.14	-0.34	0.26	0.38	-0.4	0.07	0.47	0.02	0.46	0.4	0.43	0.51	0.39	0.47	-0.1	0.46	0.43	0.45	0.4	0.36	0.5	-0.8	0.07	0.23	0.38	-0.1	-0.45	0.58	-0.18	-0.61
cluster_contig2660	DREB3	0.368867	-0.88	0.03	-0.22	0.36	0.37	-0.29	-0.91	-0.14	-0.28	0.26	0.35	-0.47	-0.01	0.45	-0.06	0.42	0.38	0.39	0.46	0.36	0.43	-0.43	0.75	0.4	0.41	0.4	0.34	0.45	-0.89	0.02	0.09	0.35	-0.15	-0.65	0.86	-0.37	-0.61
TRINITY_DN9787_c0_g1_i2	WRK50	0.335229	-0.22	0.36	0.29	0.36	0.37	0.31	-0.2	0.5	0.31	0.49	0.35	0.66	0.24	0.21	0.09	0.21	0.33	0.27	0.1	0.34	0.18	0.64	0.13	0.27	0.24	0.34	0.39	0.12	-0.23	0.39	0.25	0.36	-0.37	0.5	-0.34	-0.13	-0.02
TRINITY_DN8160_c0_g1_i3	PHL5	0.32573	-0.69	0.17	0.02	0.35	0.36	0.05	-0.65	0.24	-0.04	0.43	0.33	0.26	0.02	0.24	-0.12	0.23	0.33	0.27	0.15	0.33	0.21	0.35	0.34	0.28	0.25	0.34	0.37	0.16	-0.64	0.19	0.11	0.34	-0.15	-0.04	0.09	-0.1	-0.4
cluster_contig3292	ARFF	0.323557	-0.91	0.03	-0.16	0.35	0.36	-0.36	-0.92	0.06	-0.15	0.35	0.31	-0.13	-0.12	0.29	-0.22	0.26	0.33	0.28	0.21	0.31	0.24	-0.22	0.73	0.29	0.28	0.37	0.34	0.22	-0.91	0.04	-0.04	0.32	-0.11	-0.57	0.64	-0.33	-0.54
TRINITY_DN8730_c0_g1_i2	ERF5	0.316973	-0.43	0.17	-0.05	0.34	0.35	-0.24	-0.5	0.26	0.13	0.4	0.32	0.25	0.06	0.23	-0.14	0.21	0.32	0.25	0.14	0.31	0.2	-0.06	0.7	0.26	0.24	0.35	0.34	0.16	-0.55	0.18	0	0.32	-0.44	0.04	0.4	-0.36	-0.37
TRINITY_DN1867_c0_g1_i3	WRK24	0.267178	-0.01	0.32	0.21	0.28	0.29	0.24	-0.04	0.43	0.31	0.39	0.28	0.61	0.24	0.15	0.08	0.16	0.26	0.21	0.08	0.27	0.14	0.5	0.16	0.21	0.19	0.27	0.31	0.09	-0.09	0.34	0.2	0.29	-0.45	0.61	-0.26	-0.13	-0.04
TRINITY_DN2873_c0_g1_i7	ARFF	0.225958	-0.91	-0.12	-0.37	0.23	0.25	-0.44	-0.92	-0.16	-0.38	0.2	0.22	-0.37	-0.22	0.24	-0.33	0.21	0.24	0.21	0.2	0.22	0.2	-0.37	0.71	0.22	0.22	0.27	0.22	0.2	-0.91	-0.11	-0.13	0.22	-0.03	-0.64	0.8	-0.19	-0.76
TRINITY_DN4541_c0_g2_i1	ERF17	0.197	-0.73	-0.13	-0.4	0.2	0.21	-0.56	-0.79	-0.21	-0.32	0.13	0.18	-0.47	-0.18	0.24	-0.29	0.21	0.21	0.2	0.22	0.18	0.21	-0.62	0.83	0.2	0.21	0.24	0.18	0.23	-0.8	-0.14	-0.16	0.18	-0.13	-0.64	0.96	-0.3	-0.7
TRINITY_DN1140_c0_g1_i2	EF102	0.0724813	-0.34	-0.11	-0.33	0.09	0.1	-0.53	-0.43	-0.04	-0.12	0.12	0.07	-0.07	-0.19	0.02	-0.36	0	0.08	0.03	-0.04	0.06	-0.01	-0.4	0.68	0.03	0.02	0.11	0.08	-0.03	-0.47	-0.1	-0.26	0.06	-0.23	-0.2	0.62	-0.2	-0.54
TRINITY_DN8160_c0_g1_i10	PHL5	0.0528111	-0.58	-0.13	-0.27	0.06	0.08	-0.08	-0.54	-0.1	-0.37	0.12	0.06	-0.02	-0.23	0.01	-0.36	0	0.06	0.02	-0.05	0.06	-0.01	0.21	0.12	0.03	0.01	0.07	0.08	-0.04	-0.51	-0.1	-0.11	0.07	0.13	-0.16	0.14	0.23	-0.63
TRINITY_DN2555_c1_g1_i2	ARR12	0.0442788	-0.22	-0.1	-0.3	0.06	0.07	-0.56	-0.32	-0.03	-0.05	0.08	0.04	-0.09	-0.17	0	-0.31	-0.02	0.05	0	-0.05	0.03	-0.02	-0.5	0.68	0.01	0	0.08	0.05	-0.04	-0.37	-0.1	-0.27	0.03	-0.25	-0.21	0.63	-0.26	-0.41
cluster_contig3365	RMA2	-0.00185024	-0.52	-0.15	-0.1	0.01	0	-0.2	-0.45	-0.16	-0.23	-0.03	-0.02	-0.35	-0.21	0.03	-0.12	0.01	0	0	0.02	-0.01	0.01	-0.22	0.09	0	0.01	0.01	-0.01	0.02	-0.39	-0.15	-0.1	-0.01	0.35	-0.69	0.27	-0.03	-0.11
TRINITY_DN4541_c0_g1_i1	ERF17	-0.0815019	-0.73	-0.39	-0.61	-0.07	-0.05	-0.61	-0.73	-0.39	-0.6	-0.07	-0.09	-0.46	-0.5	-0.08	-0.62	-0.11	-0.07	-0.1	-0.12	-0.09	-0.12	-0.43	0.47	-0.1	-0.1	-0.04	-0.07	-0.12	-0.71	-0.38	-0.41	-0.09	0.23	-0.66	0.73	0.14	-0.89
TRINITY_DN6430_c0_g1_i2	NAC90	-0.140647	0.48	0	-0.04	-0.15	-0.14	0.13	0.44	0.06	0.07	-0.07	-0.12	0.34	0.03	-0.2	-0.08	-0.18	-0.15	-0.16	-0.21	-0.13	-0.18	0.28	-0.23	-0.16	-0.17	-0.15	-0.12	-0.2	0.4	0.01	-0.05	-0.13	-0.17	0.64	-0.34	0.24	-0.02
cluster_contig3366	RMA2	-0.250155	0.7	-0.06	-0.04	-0.26	-0.25	0.08	0.64	-0.01	0.1	-0.2	-0.24	0.26	0.01	-0.29	-0.05	-0.26	-0.26	-0.26	-0.27	-0.25	-0.26	0.14	-0.31	-0.26	-0.26	-0.27	-0.24	-0.27	0.59	-0.06	-0.11	-0.24	-0.11	0.62	-0.35	0.25	0.12
TRINITY_DN2652_c0_g1_i6	SAP1	-0.264176	-0.33	-0.41	-0.41	-0.28	-0.28	-0.07	-0.25	-0.53	-0.66	-0.33	-0.27	-0.54	-0.39	-0.19	-0.34	-0.19	-0.25	-0.22	-0.13	-0.26	-0.17	-0.04	-0.35	-0.22	-0.2	-0.27	-0.28	-0.14	-0.17	-0.4	-0.2	-0.26	0.58	-0.46	0.11	0.53	-0.5
TRINITY_DN281_c1_g1_i10	Y5800	-0.299134	0.68	-0.04	0.26	-0.3	-0.32	0.18	0.71	0.02	0.25	-0.3	-0.3	0.08	0.04	-0.29	0.22	-0.27	-0.31	-0.28	-0.25	-0.3	-0.27	0.05	-0.6	-0.29	-0.28	-0.33	-0.31	-0.26	0.73	-0.05	-0.03	-0.3	0.26	0.14	-0.54	0.14	0.74
TRINITY_DN20878_c0_g2_i5	JOIN	-0.304509	0.69	-0.14	-0.15	-0.32	-0.31	0.03	0.63	-0.13	-0.02	-0.29	-0.29	0.11	-0.05	-0.32	-0.1	-0.29	-0.31	-0.29	-0.27	-0.3	-0.28	0.04	-0.32	-0.3	-0.29	-0.32	-0.3	-0.28	0.58	-0.15	-0.16	-0.3	-0.05	0.54	-0.26	0.32	0.02
TRINITY_DN20878_c0_g2_i6	JOIN	-0.316427	0.69	-0.15	-0.15	-0.33	-0.33	0.02	0.63	-0.14	-0.03	-0.3	-0.3	0.11	-0.06	-0.33	-0.12	-0.3	-0.32	-0.31	-0.29	-0.31	-0.3	0.04	-0.33	-0.31	-0.31	-0.33	-0.31	-0.29	0.59	-0.16	-0.17	-0.31	-0.04	0.54	-0.27	0.33	0.02
TRINITY_DN13818_c0_g1_i5	ASIL2	-0.322346	0.68	-0.17	-0.17	-0.34	-0.33	0	0.62	-0.14	-0.04	-0.3	-0.31	0.11	-0.08	-0.34	-0.14	-0.31	-0.33	-0.32	-0.3	-0.32	-0.31	0.04	-0.32	-0.32	-0.32	-0.34	-0.32	-0.31	0.58	-0.17	-0.18	-0.32	-0.03	0.53	-0.26	0.34	0
TRINITY_DN20878_c0_g2_i7	JOIN	-0.322346	0.68	-0.17	-0.17	-0.34	-0.33	0	0.62	-0.14	-0.04	-0.3	-0.31	0.11	-0.08	-0.34	-0.14	-0.31	-0.33	-0.32	-0.3	-0.32	-0.31	0.04	-0.32	-0.32	-0.32	-0.34	-0.32	-0.31	0.58	-0.17	-0.18	-0.32	-0.03	0.53	-0.26	0.34	0
TRINITY_DN4655_c0_g1_i7	AX22D	-0.328824	0.53	-0.11	0.19	-0.31	-0.34	0.02	0.57	0.02	0.21	-0.29	-0.33	0.07	-0.09	-0.34	0.08	-0.34	-0.34	-0.34	-0.35	-0.33	-0.34	-0.03	-0.5	-0.34	-0.34	-0.35	-0.32	-0.35	0.6	-0.11	-0.15	-0.33	0.35	-0.04	-0.44	0.13	0.67
TRINITY_DN9157_c0_g1_i3	RMA2	-0.34377	0.67	-0.2	-0.21	-0.36	-0.35	-0.05	0.61	-0.18	-0.07	-0.33	-0.33	0.07	-0.11	-0.36	-0.17	-0.33	-0.35	-0.34	-0.32	-0.34	-0.33	-0.02	-0.3	-0.34	-0.34	-0.36	-0.34	-0.32	0.56	-0.2	-0.22	-0.34	-0.01	0.48	-0.2	0.34	-0.03
TRINITY_DN27535_c0_g1_i1	ERF95	-0.348724	0.68	-0.19	-0.18	-0.36	-0.36	0.03	0.63	-0.16	-0.07	-0.32	-0.33	0.11	-0.1	-0.37	-0.16	-0.34	-0.35	-0.34	-0.33	-0.34	-0.34	0.09	-0.39	-0.34	-0.34	-0.37	-0.34	-0.33	0.59	-0.19	-0.19	-0.34	0.01	0.54	-0.31	0.4	-0.02
TRINITY_DN11235_c0_g1_i6	ASR3	-0.353102	0.85	-0.11	0.06	-0.38	-0.39	0.26	0.85	-0.2	0.03	-0.43	-0.35	-0.07	0.06	-0.28	0.18	-0.25	-0.36	-0.29	-0.17	-0.35	-0.23	0.04	-0.67	-0.3	-0.28	-0.39	-0.38	-0.19	0.84	-0.13	0	-0.35	0.16	0.4	-0.46	0.33	0.43
TRINITY_DN1201_c0_g2_i1	bHLH	-0.357262	0.73	-0.18	-0.15	-0.37	-0.36	0	0.68	-0.14	-0.01	-0.33	-0.34	0.13	-0.09	-0.38	-0.14	-0.35	-0.36	-0.35	-0.35	-0.35	-0.35	0.04	-0.37	-0.36	-0.36	-0.37	-0.35	-0.35	0.63	-0.18	-0.21	-0.35	0	0.54	-0.3	0.35	0.06
TRINITY_DN11235_c0_g1_i1	ASR3	-0.385886	0.83	-0.1	0.19	-0.39	-0.41	0.14	0.85	-0.04	0.22	-0.38	-0.38	0.08	0	-0.38	0.16	-0.36	-0.4	-0.37	-0.33	-0.38	-0.35	0.01	-0.64	-0.37	-0.37	-0.42	-0.39	-0.34	0.85	-0.11	-0.1	-0.39	0.26	0.24	-0.55	0.21	0.71
TRINITY_DN2652_c0_g1_i3	SAP1	-0.409009	0.74	-0.22	-0.17	-0.41	-0.4	-0.22	0.67	-0.09	0.07	-0.34	-0.4	0.15	-0.18	-0.46	-0.23	-0.45	-0.42	-0.43	-0.47	-0.41	-0.45	-0.14	-0.23	-0.43	-0.44	-0.41	-0.39	-0.47	0.62	-0.23	-0.35	-0.41	0.02	0.38	-0.2	0.24	0.14
TRINITY_DN269_c0_g3_i2	BZP44	-0.417227	0.4	-0.24	0.04	-0.41	-0.43	0.08	0.49	-0.19	-0.07	-0.41	-0.42	-0.11	-0.21	-0.4	-0.03	-0.39	-0.42	-0.4	-0.37	-0.41	-0.39	0.06	-0.7	-0.41	-0.4	-0.44	-0.42	-0.38	0.55	-0.25	-0.18	-0.41	0.56	-0.14	-0.47	0.39	0.44
TRINITY_DN13338_c0_g1_i2	MYB15	-0.449535	0.2	-0.45	-0.5	-0.46	-0.44	-0.19	0.2	-0.4	-0.49	-0.39	-0.44	-0.1	-0.45	-0.48	-0.55	-0.47	-0.45	-0.46	-0.48	-0.44	-0.47	0.08	-0.36	-0.46	-0.46	-0.45	-0.43	-0.48	0.21	-0.43	-0.42	-0.43	0.33	0.16	-0.11	0.66	-0.52
TRINITY_DN16349_c0_g1_i13	JOIN	-0.450786	0.94	-0.18	-0.05	-0.46	-0.47	0.06	0.9	-0.13	0.08	-0.43	-0.44	0.13	-0.08	-0.46	-0.04	-0.43	-0.46	-0.44	-0.42	-0.45	-0.43	0.03	-0.57	-0.44	-0.44	-0.48	-0.45	-0.42	0.87	-0.19	-0.21	-0.45	0.11	0.53	-0.47	0.37	0.34
TRINITY_DN1939_c0_g1_i6	COL5	-0.457683	0.88	-0.16	0.13	-0.45	-0.47	0.07	0.89	-0.06	0.2	-0.43	-0.46	0.1	-0.08	-0.46	0.07	-0.45	-0.47	-0.45	-0.43	-0.46	-0.45	0	-0.67	-0.46	-0.46	-0.49	-0.46	-0.44	0.89	-0.17	-0.19	-0.46	0.3	0.24	-0.57	0.27	0.68
TRINITY_DN16349_c0_g1_i6	JOIN	-0.462301	0.88	-0.22	-0.12	-0.47	-0.47	0.03	0.84	-0.17	0	-0.43	-0.45	0.11	-0.12	-0.48	-0.12	-0.45	-0.47	-0.45	-0.43	-0.46	-0.45	0.04	-0.55	-0.46	-0.46	-0.49	-0.46	-0.44	0.81	-0.23	-0.24	-0.46	0.12	0.53	-0.43	0.43	0.21
TRINITY_DN4862_c1_g1_i3	RSLE2	-0.48496	0.7	-0.24	0.06	-0.49	-0.51	0.15	0.76	-0.2	-0.02	-0.49	-0.48	-0.07	-0.15	-0.46	0.04	-0.44	-0.49	-0.46	-0.4	-0.48	-0.43	0.07	-0.82	-0.46	-0.45	-0.52	-0.49	-0.41	0.8	-0.24	-0.17	-0.48	0.5	0.09	-0.58	0.44	0.55
TRINITY_DN7702_c0_g3_i1	RSLE2	-0.507524	0.99	-0.2	0.05	-0.51	-0.52	0.06	0.98	-0.11	0.15	-0.48	-0.5	0.12	-0.1	-0.52	0.01	-0.5	-0.52	-0.5	-0.48	-0.5	-0.49	0.01	-0.69	-0.5	-0.5	-0.54	-0.51	-0.49	0.96	-0.21	-0.23	-0.5	0.25	0.4	-0.57	0.36	0.57
TRINITY_DN9352_c0_g1_i2	GOGC5	-0.519996	0.39	-0.45	-0.44	-0.54	-0.52	-0.02	0.41	-0.45	-0.49	-0.49	-0.5	-0.14	-0.4	-0.52	-0.44	-0.5	-0.52	-0.5	-0.48	-0.51	-0.49	0.16	-0.62	-0.51	-0.5	-0.54	-0.51	-0.49	0.43	-0.44	-0.36	-0.5	0.42	0.25	-0.3	0.77	-0.36
TRINITY_DN212_c0_g1_i8	PIF3	-0.538401	0.97	-0.24	0.01	-0.54	-0.55	-0.02	0.96	-0.14	0.12	-0.51	-0.53	0.07	-0.15	-0.55	-0.04	-0.53	-0.55	-0.53	-0.51	-0.54	-0.52	-0.07	-0.65	-0.54	-0.54	-0.56	-0.54	-0.52	0.95	-0.25	-0.28	-0.54	0.28	0.32	-0.51	0.36	0.55
TRINITY_DN1414_c0_g1_i8	SPL1	-0.589546	0.28	-0.52	-0.41	-0.6	-0.6	0	0.36	-0.51	-0.56	-0.56	-0.58	-0.23	-0.49	-0.58	-0.45	-0.56	-0.59	-0.57	-0.54	-0.58	-0.56	0.19	-0.8	-0.57	-0.57	-0.61	-0.58	-0.55	0.42	-0.51	-0.39	-0.57	0.68	0	-0.4	0.86	-0.26
cluster_contig2716	EF100	-0.594447	0.55	-0.5	-0.49	-0.6	-0.59	-0.25	0.52	-0.42	-0.39	-0.54	-0.58	-0.09	-0.46	-0.63	-0.53	-0.61	-0.6	-0.6	-0.61	-0.59	-0.61	-0.06	-0.46	-0.6	-0.61	-0.6	-0.58	-0.61	0.51	-0.49	-0.51	-0.58	0.34	0.25	-0.18	0.67	-0.31
TRINITY_DN407_c0_g1_i8	BH049	-0.615161	0.79	-0.34	-0.03	-0.61	-0.63	0.05	0.85	-0.25	-0.06	-0.58	-0.61	-0.04	-0.28	-0.62	-0.11	-0.6	-0.62	-0.6	-0.58	-0.61	-0.59	0.06	-0.89	-0.61	-0.61	-0.65	-0.61	-0.58	0.88	-0.35	-0.31	-0.61	0.57	0.12	-0.63	0.56	0.5
TRINITY_DN2404_c0_g1_i1	TCP7	-0.620875	0.35	-0.51	-0.32	-0.63	-0.63	0.02	0.45	-0.47	-0.48	-0.59	-0.61	-0.22	-0.48	-0.61	-0.39	-0.6	-0.62	-0.6	-0.57	-0.61	-0.59	0.18	-0.88	-0.61	-0.6	-0.65	-0.61	-0.58	0.52	-0.5	-0.39	-0.6	0.75	-0.05	-0.48	0.83	-0.06
TRINITY_DN749_c1_g1_i7	SPL2	-0.627475	0.21	-0.66	-0.56	-0.62	-0.63	-0.73	0.2	-0.63	-0.46	-0.68	-0.64	-0.69	-0.64	-0.57	-0.52	-0.59	-0.62	-0.61	-0.54	-0.64	-0.58	-0.84	-0.12	-0.61	-0.6	-0.61	-0.65	-0.54	0.23	-0.68	-0.68	-0.65	0.63	-0.73	0.42	0.32	-0.13
cluster_contig4847	PHL9	-0.651151	0.43	-0.51	-0.29	-0.65	-0.66	0.01	0.53	-0.46	-0.43	-0.62	-0.64	-0.21	-0.47	-0.64	-0.36	-0.63	-0.65	-0.63	-0.6	-0.64	-0.62	0.15	-0.92	-0.64	-0.64	-0.68	-0.64	-0.61	0.6	-0.5	-0.4	-0.64	0.76	-0.05	-0.51	0.81	0.04
TRINITY_DN24808_c0_g1_i2	APG	-0.6595	0.35	-0.6	-0.41	-0.64	-0.66	-0.61	0.36	-0.49	-0.32	-0.66	-0.67	-0.48	-0.6	-0.64	-0.46	-0.66	-0.66	-0.66	-0.63	-0.67	-0.65	-0.65	-0.29	-0.66	-0.66	-0.65	-0.67	-0.63	0.4	-0.61	-0.65	-0.67	0.66	-0.59	0.15	0.36	0.1
TRINITY_DN1378_c0_g1_i13	TF	-0.675627	0.5	-0.52	-0.32	-0.68	-0.69	0.02	0.58	-0.48	-0.45	-0.64	-0.67	-0.19	-0.48	-0.67	-0.39	-0.65	-0.68	-0.66	-0.63	-0.66	-0.64	0.17	-0.94	-0.66	-0.66	-0.7	-0.66	-0.64	0.64	-0.51	-0.41	-0.66	0.73	0.05	-0.54	0.86	-0.01
TRINITY_DN5417_c0_g1_i17	Myb	-0.695732	0.71	-0.47	-0.24	-0.7	-0.71	0.06	0.77	-0.4	-0.32	-0.65	-0.68	-0.07	-0.41	-0.7	-0.32	-0.68	-0.7	-0.68	-0.66	-0.68	-0.68	0.2	-0.99	-0.69	-0.69	-0.73	-0.68	-0.67	0.82	-0.47	-0.4	-0.68	0.65	0.21	-0.65	0.83	0.14
TRINITY_DN1849_c0_g1_i5	KNAT6	-0.931632	0.79	-0.77	-0.58	-0.93	-0.93	-0.52	0.78	-0.64	-0.45	-0.89	-0.93	-0.37	-0.71	-0.94	-0.63	-0.93	-0.94	-0.93	-0.9	-0.93	-0.92	-0.44	-0.68	-0.93	-0.93	-0.94	-0.93	-0.91	0.8	-0.77	-0.79	-0.93	0.74	-0.15	-0.17	0.77	-0.01
